# Supplementary material for: Chemical Recycling of Bio-Based Epoxy Matrices Based on Precursors Derived from Waste Flour: Recycled Polymers Characterization
Source: Polymers (Basel). 2025 Jan 26;17(3):335. doi: 10.3390/polym17030335 (PMC11821098; doi:10.3390/polym17030335)
Supplement: Supplementary file 1 [file polymers-17-00335-s001.zip]

Archive with 1 entries (1 files):
- polymers-3433797-supplementary.pdf
